# Supplementary material for: Reference Gene Validation for RT–qPCR in PBMCs from Asthmatic Patients with or without Obesity
Source: Methods Protoc. 2022 Apr 22;5(3):35. doi: 10.3390/mps5030035 (PMC9149987; doi:10.3390/mps5030035)
Supplement: Supplementary file 1 [file mps-05-00035-s001.zip]

Archive with 1 entries (1 files):
- mps-1648780-supplementary.pdf
